# Supplementary material for: Clonal hematopoiesis is associated with risk of severe Covid-19
Source: Nat Commun. 2021 Oct 13;12:5975. doi: 10.1038/s41467-021-26138-6 (PMC8514469; doi:10.1038/s41467-021-26138-6)
Supplement: Supplementary file 4 — Supplementary Data 1 [file 41467_2021_26138_MOESM4_ESM.xlsx]

## Sheet: Supplementary Data 1
Supplementary Data 1. List of genes included on IMPACT by first design version.
IMPACT Panel Version	Gene List
IMPACT-341	ABL1,AKT1,AKT2,AKT3,ALK,ALOX12B,APC,AR,ARAF,ARID1A,ARID1B,ARID2,ARID5B,ASXL1,ASXL2,ATM,ATR,ATRX,AURKA,AURKB,AXIN1,AXIN2,AXL,B2M,BAP1,BARD1,BBC3,BCL2,BCL2L1,BCL2L11,BCL6,BCOR,BLM,BMPR1A,BRAF,BRCA1,BRCA2,BRD4,BRIP1,BTK,CARD11,CASP8,CBFB,CBL,CCND1,CCND2,CCND3,CCNE1,CD274,CD276,CD79B,CDC73,CDH1,CDK12,CDK4,CDK6,CDK8,CDKN1A,CDKN1B,CDKN2A,CDKN2B,CDKN2C,CHEK1,CHEK2,CIC,CREBBP,CRKL,CRLF2,CSF1R,CTCF,CTLA4,…
IMPACT-410	ACVR1,ANKRD11,BCL10,BIRC3,CALR,CD79A,CEBPA,CENPA,CSF3R,CXCR4,DNAJB1,EIF4A2,EIF4E,EPHA7,ERRFI1,FOXO1,FYN,GLI1,GPS2,H3F3A,H3F3B,HIST1H3A,HIST1H3C,HIST1H3D,HIST1H3E,HIST1H3F,HIST1H3G,HIST1H3H,HIST1H3I,HIST1H3J,HIST2H3C,HIST2H3D,HIST3H3,HLA-A,HOXB13,ID3,INHA,INHBA,MALT1,MAP3K14,MAPK3,MGA,MST1,MST1R,NCOA3,NEGR1,NFKBIA,NUP93,PGR,PLCG2,POLD1,PPM1D,PPP6C,RAB35,RAD21,RHEB,SH2B3,SRSF2,STAT3,STAT5A,STAT5B,T…
IMPACT-468	AGO2,BABAM1,CARM1,CDC42,CSDE1,CYLD,CYSLTR2,DROSHA,DUSP4,ELF3,EPAS1,ERF,EZH1,FAM58A,HLA-B,INPPL1,KMT2B,KMT5A,KNSTRN,LYN,MAPKAP1,MSH3,MSI1,MSI2,NTHL1,NUF2,PDCD1LG2,PPARG,PPP4R2,PRDM14,PREX2,PRKCI,PRKD1,PTP4A1,RAC2,RECQL,RRAGC,RRAS,RRAS2,RTEL1,RXRA,SESN1,SESN2,SESN3,SHOC2,SLX4,SMYD3,SOS1,SPRED1,STK19,TAP1,TAP2,TEK,TP53BP1,UPF1,WHSC1,WHSC1L1,WWTR1
