# Supplementary material for: Clonal hematopoiesis is associated with risk of severe Covid-19
Source: Nat Commun. 2021 Oct 13;12:5975. doi: 10.1038/s41467-021-26138-6 (PMC8514469; doi:10.1038/s41467-021-26138-6)
Supplement: Supplementary file 5 — Supplementary Data 2 [file 41467_2021_26138_MOESM5_ESM.xlsx]

## Sheet: Supplementary Data 2
Supplementary Data 2. List of genes included on KoCH panel.
